# Supplementary material for: Biotechnological and Ecological Potential of Micromonospora provocatoris sp. nov., a Gifted Strain Isolated from the Challenger Deep of the Mariana Trench
Source: Mar Drugs. 2021 Apr 25;19(5):243. doi: 10.3390/md19050243 (PMC8146288; doi:10.3390/md19050243)
Supplement: Supplementary file 1 [file marinedrugs-19-00243-s001.zip]

Archive with 1 entries (1 files):
- marinedrugs-1184165-supplementary.pdf
